# Supplementary material for: Three Cases of Spinocerebellar Ataxia Type 2 (SCA2) and Pediatric Literature Review: Do Not Forget Trinucleotide Repeat Disorders in Childhood-Onset Progressive Ataxia
Source: Brain Sci. 2025 Feb 4;15(2):156. doi: 10.3390/brainsci15020156 (PMC11853045; doi:10.3390/brainsci15020156)
Supplement: Supplementary file 1 [file brainsci-15-00156-s001.zip]

Archive with 1 entries (1 files):
- brainsci-3431542-supplementary.pdf
